# Supplementary material for: Tumor-infiltrating lymphocyte: features and prognosis of lymphocytes infiltration on colorectal cancer
Source: Bioengineered. 2023 Jan 12;13(6):14872–88. doi: 10.1080/21655979.2022.2162660 (PMC9995135; doi:10.1080/21655979.2022.2162660)
Supplement: Supplemental Material [file KBIE_A_2162660_SM3843.zip]

Archive with 3 entries (2 files):
- supplementary/
- supplementary/Additonal file 6 Original Table 1 and Table 2.docx
- supplementary/Additonal file 6_Figures.pptx
